# Supplementary material for: Protective Effects of Vitis coignetiae Vine Stem Extract Against Carbon Tetrachloride-Induced Acute Liver Injury in Mice
Source: Antioxidants (Basel). 2026 May 21;15(5):651. doi: 10.3390/antiox15050651 (PMC13203357; doi:10.3390/antiox15050651)
Supplement: Supplementary file 1 [file antioxidants-15-00651-s001.zip]

Archive with 1 entries (1 files):
- antioxidants-4296225-supplementary.pdf
